# Supplementary material for: Uncovering Stability Origins in Layered Ferromagnetic Electrocatalysts Through Homolog Comparison
Source: Nanomaterials (Basel). 2025 Aug 7;15(15):1210. doi: 10.3390/nano15151210 (PMC12348357; doi:10.3390/nano15151210)
Supplement: Supplementary file 1 [file nanomaterials-15-01210-s001.zip]

Archive with 1 entries (1 files):
- nanomaterials-3749920-supplementary.pdf
